# Supplementary material for: Optimized murine HFpEF models for translational preclinical studies
Source: ESC Heart Fail. 2026 Mar 11;13(2):xvag072. doi: 10.1093/eschf/xvag072 (PMC13036831; doi:10.1093/eschf/xvag072)
Supplement: xvag072_Supplementary_Data [file xvag072_supplementary_data.zip]

Archive with 2 entries (2 files):
- Optimised murine HFpEF models_Supplemental Figures Final .docx
- Supplemental Data Table 1.docx
